# Supplementary material for: Characteristics of the First Domestic Duck-Origin H12N8 Avian Influenza Virus in China
Source: Int J Mol Sci. 2025 Mar 18;26(6):2740. doi: 10.3390/ijms26062740 (PMC11943133; doi:10.3390/ijms26062740)
Supplement: Supplementary file 1 [file ijms-26-02740-s001.zip]

Archive with 4 entries (3 files):
- Supplementary tables/
- Supplementary tables/Zhao table S1.pdf
- Supplementary tables/Zhao table S2.pdf
- Supplementary tables/Zhao table S3.pdf
